# Supplementary material for: Characterizing Factors Associated with Excess Body Weight: A Descriptive Study Using Principal Component Analysis in a Population with Overweight and Obesity
Source: Nutrients. 2024 Apr 12;16(8):1143. doi: 10.3390/nu16081143 (PMC11054611; doi:10.3390/nu16081143)
Supplement: Supplementary file 1 [file nutrients-16-01143-s001.zip]

Archive with 1 entries (1 files):
- nutrients-2869238-supplementary.pdf
